# Supplementary material for: An Investigation into the Influence of Different Types of Nesting Materials upon the Welfare of Captive Chimpanzees (Pan troglodytes)
Source: Animals (Basel). 2021 Jun 20;11(6):1835. doi: 10.3390/ani11061835 (PMC8235373; doi:10.3390/ani11061835)
Supplement: Supplementary file 1 [file animals-11-01835-s001.zip]

Archive with 1 entries (1 files):
- animals-1144988-supplementary.pdf
